# Supplementary material for: Chronic Intermittent Hypoxia Exposure Alternative to Exercise Alleviates High-Fat-Diet-Induced Obesity and Fatty Liver
Source: Int J Mol Sci. 2022 May 6;23(9):5209. doi: 10.3390/ijms23095209 (PMC9104027; doi:10.3390/ijms23095209)
Supplement: Supplementary file 1 [file ijms-23-05209-s001.zip]

Archive with 1 entries (1 files):
- ijms-1664714-supplementary.pdf
